# Supplementary material for: Phenotypic and Genotypic Characterization of Newly Isolated Xanthomonas euvesicatoria-Specific Bacteriophages and Evaluation of Their Biocontrol Potential
Source: Plants (Basel). 2023 Feb 19;12(4):947. doi: 10.3390/plants12040947 (PMC9968065; doi:10.3390/plants12040947)
Supplement: Supplementary file 1 [file plants-12-00947-s001.zip]

Archive with 2 entries (2 files):
- Supplementary figure S1_600 dpi.tiff
- Supplementary firgure S2.tiff
